# Supplementary material for: Immune profiling links autoimmune hepatitis to human herpesvirus 6 and relaxin receptor antigens
Source: J Exp Med. 2026 Mar 3;223(4):e20250959. doi: 10.1084/jem.20250959 (PMC12955711; doi:10.1084/jem.20250959)
Supplement: Table S1 — shows the top 50 peptide hits identified by PhIP-seq. [file jem_20250959_tables1.xlsx]

## Sheet: Supplemental Table 1
pep_short	refseq_id	UniProt ID	gene	peptide_seq	sensitivity	specificity
SEPSECS_18	XP_011512149.1	NA	SEPSECS	MQDVDLFIKRLDRCLKAVRKERSKESDDNYDKTEDVDIEEMALKLDNVL	0.0696	1
LOC105373377_6	XP_011529527.1	NA	LOC105373377	RPSEALQDTLRRMQLERRPPDFLRLLRLIRDMEAWAASLARSQQGVAWA	0.0609	1
SEPSECS_19	XP_011512148.1	Q9HD40	SEPSECS	RLDRCLKAVRKERSKESDDNYDKTEDVDIEEMALKLDNVLLDTYQDASS	0.0609	1
C5orf60_8	XP_011532836.1	A6NFR6	C5orf60	SSSKPREPLCPLKHPSHQPPASTLSPNPTSSTESLGYLSSLSSSQPPEP	0.0522	1
MGA_99	NP_001074010.2	Q8IWI9	MGA	PLNTPHTSANLVMTPQGQLLTLKGPLFSGPVVAVSPDLLESDLKPQVAG	0.0522	1
AGAP2_38	NP_001116244.1	Q99490	AGAP2	LQCCESSKVKLRTDSQSEAVAIQAIRNAKGNSICVDCGAPNPTWASLNL	0.0522	1
FCRL6_3	XP_005245186.1	NA	FCRL6	RGQYSCSGQVMYIPQTFTQTSETAMVQVQELFPPPVLSAIPSPEPREGS	0.0522	1
CECR2_38	NP_001276976.1	Q9BXF3	CECR2	PGPFPQVAHPMSVTVSAPKPALGNPGRAPENSEAQEPENDQAEPLPGLE	0.0522	1
DIP2A_58	XP_011527800.1	NA	DIP2A	LVERGSPHSLPLMESGKSLQAVDQPRVESDPPRREGHHRTHRDQRTLGR	0.0696	0.9966
SUV420H2_0	XP_011525717.1	Q86Y97	SUV420H2	MGPDRVTARELCENDDLATSLVLDPYLGFRTHKMNVSPVPPLRRQQHLR	0.0696	0.9966
DIP2A_59	XP_011527800.1	NA	DIP2A	PRVESDPPRREGHHRTHRDQRTLGRLTPGRDLGKQPPQCHRVLHRLRGG	0.0609	0.9966
MARK3_16	NP_001122392.2	P27448	MARK3	PHHKVQRSVSSSQKQRRYSDHAGPAIPSVVAYPKRSQTSTADSDLKEDG	0.0609	0.9966
DEPDC5_26	XP_005261919.1	O75140	DEPDC5	PSGEAIQIHHQTRQNMAELQGSGQRDPTHSSAELLELAYHEAAGRHSNS	0.0522	0.9966
PHACTR4_24	NP_001041648.1	Q8IZ21	PHACTR4	IRHQIGNTLIRRLSQRPTPEELEQRNILQPKNEADRQAEKREIKRRLTR	0.0522	0.9966
MED12L_79	XP_011510693.1	NA	MED12L	QTSQQQAGSVVLSPSYNSRAYPAAHSNPVLMERLRQIQQQPSGYVQQQA	0.0522	0.9966
EME2_14	NP_001244299.1	A4GXA9	EME2	ERERMGLLADLPVPPSEGGRPRRVGPDLSRRICLFLTTANPDLLLDLGS	0.0522	0.9966
PTPRS_33	XP_005259664.1	NA	PTPRS	KGDGARSKPKVVVTKGAVLGRPTLSVQQTPEGSLLARWEPPAGTAEDQV	0.0522	0.9966
NHSL1_62	NP_001137532.1	Q5SYE7	NHSL1	SLSFSGPRYGRSRTPPSAASSRYSMRNRIQSSPMTVISEGEGEAVEPVD	0.0522	0.9966
SUV420H2_1	XP_011525717.1	Q86Y97	SUV420H2	PYLGFRTHKMNVSPVPPLRRQQHLRSALETFLRQRDLEAAYRALTLGGW	0.0522	0.9966
BPTF_100	NP_872579.2	Q12830	BPTF	TQTLSSGQTLNQVTVSSPSRPQLQIQQPQPQVIAVPQLQQQVQVLSQIQ	0.0522	0.9966
SIGLECL1_6	XP_005258856.1	Q8N7X8	SIGLECL1	QAKKAAAIRAKKSSKVRASQELEMSLKPEEPGKPVVATFSESRILEKQD	0.0522	0.9966
UBE2E1_1	NP_003332.1	P51965	UBE2E1	ETNTPKKKESKVSMSKNSKLLSTSAKRIQKELADITLDPPPNCSAGPKG	0.0522	0.9966
CEP120_14	NP_694955.2	Q8N960	CEP120	ALQREGIDSQSLIELKTQNEHEPEHSKKKVLTPIKEKTLTGPKSPTVSP	0.0522	0.9966
TTC37_57	NP_055454.1	Q6PGP7	TTC37	VQCKPLLESQKPLPDAVLEELQKTVMSNSTSVPAWQWLAHVYQSQGMMR	0.0522	0.9966
NCAPD3_55	NP_056076.1	P42695	NCAPD3	SAGHVAVSSPTPETGPLQRLLPKARPMSLSTIAILNSVKKAVESKSRHR	0.0522	0.9966
KMT2D_147	XP_011537078.1	NA	KMT2D	PEADAEKLKLVTEQQSKIQKQLDQVRKQQKEHTNLMAEYRNKQQQQQQQ	0.0522	0.9966
CHD7_21	NP_060250.2	Q9P2D1	CHD7	QPSFQQLPTCPPLQPHPGLHHQSSPPHPHHQPWAQLHPSPQNTPQKVPV	0.0696	0.9933
CARD6_42	NP_115976.2	Q9BX69	CARD6	STQPKPSQPWPPQSKPSQPRPPQPKSSSTNPSQAKAHHSKAGQKRGGKH	0.0609	0.9933
KIAA2026_81	NP_001017969.2	Q5HYC2	KIAA2026	LASNNSLSGQPLQHPLRSPTKFINSFGNASSIPTVHTSPQLINTTAKVP	0.0609	0.9933
RFX7_20	NP_073752.5	Q2KHR2	RFX7	TPSNSNTPLKHSASVSSATGTTEESRSVPQIKNGSVVSLQSPGSRSSSA	0.0609	0.9933
RPS6KC1_30	NP_001129610.1	Q96S38	RPS6KC1	CLRLSTEQCQAHEEKGIEELSDPSGPKSYSITEKHYAQEDPRMLFVAAV	0.0609	0.9933
C10orf12_44	NP_056467.2	NA	C10orf12	GFPVKPKSTEGMKGRKGKQVSEILPKAEVQSKRKRTEGSSPPDSKNKGP	0.0522	0.9933
ADARB1_22	XP_011527727.1	NA	ADARB1	TFQGAGTTEPADRHPNRKARGQLRTKIESGEGTIPVRSNASIQTWDGVL	0.0522	0.9933
SPEG_63	XP_011508783.1	NA	SPEG	LAGEVSCKAELAVHSAQTAMEVEGVGEDEDHRGRRLSDFYDIHQEIGRG	0.0522	0.9933
BAIAP2L2_12	XP_011528682.1	NA	BAIAP2L2	SAQSSRSNSFGERPGGGGGARRVRALVSHSEGANHTLLRFSAGDVVEVL	0.0522	0.9933
LOC101928621_17	XP_011511901.1	NA	LOC101928621	YPTPGTLIHQASNLNFIQHQAHSSPRHAFRAPSPGPACPHSSFRQVVCS	0.0522	0.9933
DIDO1_93	XP_011526806.1	NA	DIDO1	SRSRERDRDKARDRERGRDRKDRSKSKESARDPKPEASRASDAGTASQA	0.0522	0.9933
BAIAP2L2_13	XP_005261808.1	Q6UXY1	BAIAP2L2	SNSFGERPGGGGGARRVRALVSHSEGANHTLLRFSAGDVVEVLVPEAQN	0.0522	0.9933
C10orf54_10	NP_071436.1	Q9H7M9	C10orf54	ENPGFEASPPAQGIPEAKVRHPLSYVAQRQPSESGRHLLSEPSTPLSPP	0.0522	0.9933
RXFP1_4	XP_011530478.1	NA	RXFP1	VGSVPVQCLCQGLELDCDETNLRAVPSVSSNVTAMSLQWNLIRKLPPDC	0.0522	0.9933
DIP2A_60	XP_011527799.1	NA	DIP2A	SLSTGTYPPRREGHHRTHRDQRTLGRLTPGRDLGKQPPQCHRVLHRLRG	0.0522	0.9933
PHACTR1_19	NP_112210.1	Q9C0D0	PHACTR1	QIGTKLTRRLSQRPTAEELEQRNILKPRNEQEEQEEKREIKRRLTRKLS	0.0522	0.9933
GNL2_18	NP_037417.1	Q13823	GNL2	LKGGEPDLQTVGKMVLNDWQRGRIPFFVKPPNAEPLVAPQLLPSSSLEV	0.0522	0.9933
QRICH1_17	XP_005265305.1	NA	QRICH1	TAQTVHIWDPQQQPQQQTPQEQTPPPQQQQQQLQVTCSAQTVQVAEVEP	0.0522	0.9933
ATRX_63	XP_005262211.2	NA	ATRX	DEETKEPLVQVHRNMVIKLKPHQVDGVQFMWDCCCESVKKTKKSPGSGC	0.0522	0.9933
ZNF133_6	NP_001269925.1	NA	ZNF133	EKQQQASEGRPWSDQAEGPEGEGAMPLFGRTKKRTLGAFSRPPQRQPVS	0.0522	0.9933
RXFP1_5	XP_011530477.1	NA	RXFP1	DSVVGSVPVQCLCQGLELDCDETNLRAVPSVSSNVTAMSLQWNLIRKLP	0.0522	0.9933
GABRA4_16	NP_000800.2	P48169	GABRA4	NMRKRTNALVHSESDVGNRTEVGNHSSKSSTVVQESSKGTPRSYLASSP	0.0522	0.9933
KMT2A_43	NP_001184033.1	Q03164	KMT2A	QLCKIEKSKSLKQTDQPKAQGQESDSSETSVRGPRIKHVCRRAAVALGR	0.0522	0.9933
ZBP1_16	NP_110403.2	Q9H171	ZBP1	IGQPITPSHSKLTPKLETMTLGNRSHKAAEGSHYVDEASHEGSWWGGGI	0.0522	0.9933
