# Supplementary material for: Immune profiling links autoimmune hepatitis to human herpesvirus 6 and relaxin receptor antigens
Source: J Exp Med. 2026 Mar 3;223(4):e20250959. doi: 10.1084/jem.20250959 (PMC12955711; doi:10.1084/jem.20250959)
Supplement: Table S2 — shows ANOVA model results to identify relationships between AIH-related metadata and enrichment in PhIP-seq hits. [file jem_20250959_tables2.xlsx]

## Sheet: AIH_hits_ANOVA
Outcome	Predictor	F_value	p_value	p_adj
SEPSECS_19	NOT in biochemical remission	14.238821960879806	0.00027865	0.00906634
SEPSECS_18	NOT in biochemical remission	13.91467252348168	0.000323798	0.00906634
SEPSECS_19	Non-steroid regimen	8.149326893258191	0.00527844	0.0738981
SEPSECS_18	Non-steroid regimen	8.39795	0.00465402	0.0738981
SEPSECS_18	advanced fibrosis	2.9744476440746226	0.0878073	0.7024584148737536
SEPSECS_19	advanced fibrosis	3.0472487814841562	0.0840734	0.7024584148737536
RXFP1_5	negative SMA antibody	2.9827804501853703	0.0873708	0.7024584148737536
DIP2A_60	Non-steroid regimen	2.4397478530507213	0.1215858907976005	0.8511012355832036
RXFP1_4	negative SMA antibody	2.0354902149725698	0.1569089013875151	0.8915901383948763
RXFP1_4	AST	0.5861369247481655	0.44579506919743817	0.8915901383948763
SEPSECS_19	IgG	1.9261823150769875	0.16838951867396162	0.8915901383948763
RXFP1_5	ALT	0.6907387292559262	0.4079755830215054	0.8915901383948763
RXFP1_4	Steroid-containing regimen	1.0113812840373433	0.3171	0.8915901383948763
DIP2A_60	negative SMA antibody	0.6712406904552675	0.4146487160646175	0.8915901383948763
RXFP1_5	AST	0.8375742807672198	0.36238455710304596	0.8915901383948763
RXFP1_5	Steroid-containing regimen	0.8111912215316552	0.3700222053164758	0.8915901383948763
SEPSECS_19	negative SMA antibody	1.4044058185787258	0.23891265204645867	0.8915901383948763
SEPSECS_18	ALT	0.8177062647592063	0.3681153300222262	0.8915901383948763
DIP2A_58	Non-steroid regimen	0.9320726157695577	0.33675072371984116	0.8915901383948763
DIP2A_58	advanced fibrosis	0.6136465459132917	0.4353464574618423	0.8915901383948763
SEPSECS_19	AST	1.2615359220282858	0.2641615923620737	0.8915901383948763
DIP2A_59	negative SMA antibody	0.7308900771443587	0.3947233867657265	0.8915901383948763
DIP2A_59	Non-steroid regimen	0.6720437563518269	0.41437067434730046	0.8915901383948763
SEPSECS_19	ALT	0.8480065817475512	0.3594252217423609	0.8915901383948763
SEPSECS_18	IgG	1.8641504135567293	0.17533744110229432	0.8915901383948763
SEPSECS_18	AST	1.2203536177101386	0.2720523494903774	0.8915901383948763
SEPSECS_18	negative SMA antibody	1.3711057677412102	0.24452030354229837	0.8915901383948763
RXFP1_5	advanced fibrosis	0.6061445366707159	0.43815796158684783	0.8915901383948763
RXFP1_4	advanced fibrosis	0.4696830291904103	0.49478458808372083	0.9235978977562789
RXFP1_4	ALT	0.5050363325166909	0.47901848912989986	0.9235978977562789
SEPSECS_19	Steroid-containing regimen	0.026833779002826488	0.8702249490174061	0.9926181943747655
RXFP1_5	IgG	0.0707791	0.790776	0.9926181943747655
SEPSECS_18	Steroid-containing regimen	0.0227331	0.8804695050645958	0.9926181943747655
RXFP1_5	NOT in biochemical remission	0.0904979	0.7641956719472949	0.9926181943747655
DIP2A_58	Steroid-containing regimen	0.0675491	0.7954959466438145	0.9926181943747655
RXFP1_4	IgG	0.000868431	0.9765516025461713	0.9926181943747655
DIP2A_58	NOT in biochemical remission	8.604380018287917e-05	0.9926181943747655	0.9926181943747655
DIP2A_58	ALT	0.00103607	0.9743889720867459	0.9926181943747655
DIP2A_58	AST	0.00427511	0.9480039595361555	0.9926181943747655
DIP2A_58	IgG	0.12132989066631655	0.728359	0.9926181943747655
DIP2A_58	negative SMA antibody	0.000277644	0.98674	0.9926181943747655
DIP2A_59	Steroid-containing regimen	0.011428174904048469	0.9150893034814382	0.9926181943747655
DIP2A_59	advanced fibrosis	0.2253077704269117	0.6361031052413032	0.9926181943747655
DIP2A_59	NOT in biochemical remission	0.15996592714695643	0.690076	0.9926181943747655
RXFP1_5	Non-steroid regimen	0.00765436	0.9304648975077914	0.9926181943747655
DIP2A_59	ALT	0.000636958	0.9799174873953883	0.9926181943747655
DIP2A_59	IgG	0.19233626296598544	0.6619646145148547	0.9926181943747655
DIP2A_60	Steroid-containing regimen	0.14185701312657414	0.7072730161225661	0.9926181943747655
DIP2A_60	advanced fibrosis	0.068661	0.7938578855217708	0.9926181943747655
DIP2A_60	NOT in biochemical remission	0.00242132	0.9608566159600934	0.9926181943747655
DIP2A_60	ALT	0.1285714321557539	0.7207051805831823	0.9926181943747655
DIP2A_60	AST	0.20486307287073838	0.6518450291187073	0.9926181943747655
DIP2A_60	IgG	0.014883601627206164	0.9031553277688317	0.9926181943747655
RXFP1_4	Non-steroid regimen	0.15306578668395937	0.6964896265743201	0.9926181943747655
DIP2A_59	AST	0.000566399	0.9810622311683803	0.9926181943747655
RXFP1_4	NOT in biochemical remission	0.10888138134134488	0.7421402380394654	0.9926181943747655
