# Supplementary material for: Immune profiling links autoimmune hepatitis to human herpesvirus 6 and relaxin receptor antigens
Source: J Exp Med. 2026 Mar 3;223(4):e20250959. doi: 10.1084/jem.20250959 (PMC12955711; doi:10.1084/jem.20250959)
Supplement: Table S3 — shows BLAST search results, filtered for known or possible human-infecting microbes with 100% homology to the 9-mer from HHV6. [file jem_20250959_tables3.xlsx]

## Sheet: Sheet1
Organism	Type	Known/possible human host
Human betaherpesvirus 6B	Virus	Yes, commonly infects humans
Burkholderia pseudomallei TSV 25 / MSHR62	Bacteria	Yes, causes melioidosis in humans/animals
Planomonospora sp. ID82291	High G+C Gram-positive bacteria	Possible, unknown pathogenicity
Streptomyces sp. (multiple)	High G+C Gram-positive bacteria	Rarely pathogenic, mostly environmental
Mycobacteriales bacterium	High G+C Gram-positive bacteria	Possible opportunistic pathogen
Pichia membranifaciens	Yeast	Opportunistic, rarely infects humans
Oligoflexia bacterium	Bacteria	Unknown pathogenicity
Solirubrobacteraceae bacterium	Actinobacteria	Environmental, unknown infection potential
